# Supplementary material for: Shared and disease-specific human brain vascular signatures in Alzheimer's disease, frontotemporal dementia, and Huntington's disease
Source: bioRxiv. 2026 Jul 3:2026.07.01.735865. Preprint. [Version 1] doi: 10.64898/2026.07.01.735865 (PMC13345189; doi:10.64898/2026.07.01.735865)
Supplement: Supplement 2 [file media-2.xlsx]

## Sheet: Supplementary Table 1
Supplementary Table 1. Donor cohort of the three re-analysed human brain snRNA-seq datasets (samples used in this study).
Dataset	Donor ID	Condition	Brain region analysed	Sex	Age (y)	PMI (h)	Pathological stage	Genotype / notes
Alzheimer's disease	NCI 1	Control	Superior frontal cortex	M	58	6	No AD; Braak NR	APOE E3/E4
	NCI 6	Control	Superior frontal cortex	M	77	2	No AD; Braak NR	APOE E3/E3
	NCI 7	Control	Superior frontal cortex	M	82	5	No AD; Braak NR	APOE E4/E4
	NCI 8	Control	Superior frontal cortex	F	79	2.5	No AD; Braak NR	APOE E3/E4
	AD 4	AD	Superior frontal cortex	M	80	2	Braak VI, CERAD C	APOE E3/E4
	AD 5	AD	Superior frontal cortex	F	79	3.3	Braak VI, CERAD C	APOE E3/E4
	AD 6	AD	Superior frontal cortex	M	84	6	Braak VI, CERAD C	APOE E4/E4
	AD 7	AD	Superior frontal cortex	M	85	6	Braak IV, CERAD C	APOE E3/E4
FTD-GRN	C2	Control	Frontal & temporal cortex	F	61	5.3	—	—
	C3	Control	Frontal & temporal cortex	F	54	5.6	—	—
	C4	Control	Frontal & temporal cortex	F	69	5.6	—	—
	C5	Control	Frontal & temporal cortex	M	58	5.3	—	—
	P1	FTD-GRN	Frontal & temporal cortex	F	66	5.3	FTLD-TDP type A	GRN p.Gln300X
	P2	FTD-GRN	Frontal & temporal cortex	M	59	4.8	FTLD-TDP type A	GRN p.Gln24X
	P3	FTD-GRN	Frontal & temporal cortex	M	63	6.1	FTLD-TDP type A	GRN p.Cys105Trpfs
	P4	FTD-GRN	Frontal & temporal cortex	F	77	3.6	FTLD-TDP type A (+AD Braak III)	GRN p.Ser82Valfs
	P5	FTD-GRN	Frontal & temporal cortex	F	52	3.8	FTLD-TDP type A	GRN p.Ser82Valfs
	P8	FTD-GRN	Frontal & temporal cortex	F	67	4.3	FTLD-TDP type A	GRN p.Ser82Valfs
	P11	FTD-GRN	Frontal & temporal cortex	M	60	7.8	FTLD-TDP type A (+AD Braak III)	GRN p.Gly387fs
	P12	FTD-GRN	Frontal & temporal cortex	F	51	NA	FTLD-TDP type A	GRN p.Ser82Valfs
	P16	FTD-GRN	Frontal & temporal cortex	M	63	NA	FTLD-TDP type A (+AD Braak IV)	GRN p.P127Rfs
	P18	FTD-GRN	Frontal & temporal cortex	M	66	19	FTLD-TDP type A (+AD Braak I)	GRN p.Gln249*
	P19	FTD-GRN	Frontal & temporal cortex	M	67	22	FTLD-TDP type A	GRN p.Thr272Serfs
	P20	FTD-GRN	Frontal & temporal cortex	M	65	24	FTLD-TDP type A	GRN p.Arg110X
	P21	FTD-GRN	Frontal & temporal cortex	F	68	16	FTLD-TDP type A	GRN p.Ser40Glnfs
Huntington's disease	NBB 3345	Control	Neostriatum (caudate, putamen)	F	82	12.9	—	—
	NBB 4294	Control	Neostriatum (caudate, putamen)	M	80	19.2	—	—
	NBB 4308	Control	Neostriatum (caudate, putamen)	M	70	11.8	—	—
	NBB 4494	Control	Neostriatum (caudate, putamen)	M	67	12.3	—	—
	NBB 4621	Control	Neostriatum (caudate, putamen)	F	83	17.6	—	—
	NBB 2030	HD	Neostriatum (caudate, putamen)	M	72	11	Vonsattel NR	—
	NBB 2665	HD	Neostriatum (caudate, putamen)	M	56	11	Vonsattel grade 3	—
	NBB 3730	HD	Neostriatum (caudate, putamen)	M	61	17.5	Vonsattel grade 2	—
	NBB 3881	HD	Neostriatum (caudate, putamen)	M	65	9.1	Vonsattel grade 2	—
	S18409	HD	Neostriatum (caudate, putamen)	M	75	5.7	Vonsattel grade 1	—
